# Supplementary material for: Estimating the Allele-Specific Expression of SNVs From 10× Genomics Single-Cell RNA-Sequencing Data
Source: Genes (Basel). 2020 Feb 25;11(3):240. doi: 10.3390/genes11030240 (PMC7140866; doi:10.3390/genes11030240)
Supplement: Supplementary file 1 [file genes-11-00240-s001.zip]

Archive with 9 entries (8 files):
- Supplementary_Table_3_SNV_loci_minR3_10cells.txt
- __MACOSX/
- __MACOSX/._Supplementary_Table_3_SNV_loci_minR3_10cells.txt
- Supplementary_Figure_1_Mean_and_Median_VAFRNA.pdf
- __MACOSX/._Supplementary_Figure_1_Mean_and_Median_VAFRNA.pdf
- Supplementary_Table_2_SNV_loci_minR5_10cells.txt
- __MACOSX/._Supplementary_Table_2_SNV_loci_minR5_10cells.txt
- Supplementary_Table_1_SNV_loci_minR10_10cells.txt
- __MACOSX/._Supplementary_Table_1_SNV_loci_minR10_10cells.txt
